# Supplementary material for: The cellular basis of feeding-dependent body size plasticity in sea anemones
Source: Development. 2024 Jul 9;151(20):dev202926. doi: 10.1242/dev.202926 (PMC11267454; doi:10.1242/dev.202926)
Supplement: Table S1A. Slope estimates from multi-phase linear models for Nematostella and Aiptasia body size changes — Table S1B. Changepoints in multi-phased linear models for Nematostella and Aiptasia body size changes Table S1C. Analysis of Nematostella growth / shrinkage rates in dependence of the individual starting size, phase (1-4) and feeding condition (RES vs AL) [file develop-151-202926-TableS1.xlsx]

## Sheet: summary
Supplementary Tables for "The cellular basis of feeding-dependent body size plasticity in sea anemones"
Table S1	refers to Figure 1 (and related SI)
Table S1A	Slope estimates from multi-phase linear models for Nematostella and Aiptasia body size changes
Table S1B	Changepoints in multi-phased linear models for Nematostella and Aiptasia body size changes
Table S1C	Analysis of Nematostella growth / shrinkage rates (=slopes) in dependence of the individual starting size, phase (1-4) and feeding condition (RES vs AL)
Table S2	refers to Figure 3 (and related SI)
Table S2A	Summary of body size, cell number, cell size values during Nematostella growth and shrinkage
Table S2B	Changes in body size, cell number and cell size between timepoints
Table S2D	Linear model to estimate the effect of cell size or cell number on body size
Table S2E	Linear model to estimate the combined effect of cell size andcell number on body size
Table S2F	Pairwise comparisons (Tukey's HSD) between starvation timepoints based on an ANOVA to describe body size, cell number or cell size changes
Table S3	refers to Figure 4 (and related SI)
Table S3A	Fraction of EdU positive cells as counted by images from confocal microscopy
Table S3B	Flow cytometer analysis after 60min of EdU pulse - cell cycle phases defined as per DNA content
Table S3C	Comparison of the effect of the assay method (microscopy vs cytometry), day, and their interaction on the EdU index (ANOVA)
Table S3D	ANOVA for the effect of starvation day on the fraction of EdU positive cells and pairwise comparisons between days (Tukey's HSD)
Table S3E	ANOVA for the effect of starvation day on the fraction of S-phase cells and pairwise comparisons between days (Tukey's HSD)
Table S3F	Flow cytometer analysis of long term EdU pulse (>24h) - cell cycle phases defined as per DNA content
Table S3G	ANOVA for the effect of experimental treatment on the fraction of EdU+ cells and pairwise comparisons between treatments (Tukey's HSD)
Table S3H	ANOVA for the effect of experimental treatment on the fraction of EdU+ S/G2M cells and pairwise comparisons between treatments (Tukey's HSD)
Table S3I	ANOVA for the effect of experimental treatment on the log (FITC-A) intensity as a quantification of EdU incorporation in EdU positive cells and pairwise comparisons between treatments (Tukey's HSD)
Table S3J	ANOVA for the effect of symbiotic state (symbiotic/aposymbiotic) on the fraction of EdU positive cells and pairwise comparisons between treatments (Tukey's HSD)
Table S4	refers to Figure 5 (and related SI)
Table S4A	Bodysize before and after 4 days of daily feeding under DMSO (0.2%) or Rapamycin (4μM) treatment
Table S4B	EdU index before and after 4 days of daily feeding under DMSO (0.2%) or Rapamycin (4μM) treatment
Table S4C	Cell cycle composition before and after 4 days of daily feeding under DMSO (0.2%) or Rapamycin (4μM) treatment
Table S4D	Median FSC-A as a proxy for cell size before and after 4 days of daily feeding under DMSO (0.2%) or Rapamycin (4μM) treatment
Table S4E	ANOVA for the effect of day (day 0 vs day 4) and treatment (DMSO vs Rapamycin) on bodysize
Table S4F	ANOVA for the effect of DMSO / Rapamycin treatment on the EdU index
Table S4G	ANOVA for the effect of DMSO / Rapamycin treatment on the fraction of cells in S-phase
Table S4H	ANOVA for the effect of DMSO / Rapamycin treatment on the median FSC-A (as proxy for cell size)

## Sheet: Table S1
Table S1A	Slope estimates from multi-phase linear models for Nematostella and Aiptasia body size changes
Figure	slope estimates	phase	slope (mean)	slope (sd)	Td.lo [d]	Td.hi [d]	T1/2.lo [d]	T1/2.hi [d]		Td	doubling time in days
Fig. 1B-D, Fig. S1A-H	Nve body size - AL feeding	1	0.289237	0.0119339	2.21717	2.60732				Td.lo / Td.hi	lower / upper 95% Confidence intervall for doubling time
Fig. 1B-D, Fig. S1A-H	Nve body size - AL feeding	2	-0.0242814	0.00104046			26.3347	31.1638		T1/2	halving time in days
Fig. 1B-D, Fig. S1A-H	Nve body size - AL feeding	3	0.163965	0.0179463	3.48071	5.38198				T1/2.lo / T1/2.hi	lower / upper 95% Confidence intervall for halving time
Fig. 1B-D, Fig. S1A-H	Nve body size - AL feeding	4	-0.0186798	0.000924083			33.8269	41.0909		d	day
Fig. 1B-D, Fig. S1K-R	Nve body size - RES feeding	1	0.230186	0.00497378	2.8889	3.14442				sd	standard deviation
Fig. 1B-D, Fig. S1K-R	Nve body size - RES feeding	2	-0.0319193	0.0014994			19.8848	23.9177		Nve	Nematostella vectensis
Fig. 1B-D, Fig. S1K-R	Nve body size - RES feeding	3	0.235142	0.0294834	2.36626	3.90826				AL	ad libitum feeding
Fig. 1B-D, Fig. S1K-R	Nve body size - RES feeding	4	-0.0209442	0.00185662			28.196	40.0541		RES	every 3rd day feeding
Fig 1G-H, Fig S5A-C	Aiptasia - Aposymbiotic	1	0.193213	0.0136327	3.56076	3.6142				Apo	aposymbiotic Aiptasia CC7
Fig 1G-H, Fig S5A-C	Aiptasia - Aposymbiotic	2	-0.0252925	0.00187047			23.9358	32.051		Sym	symbiotic Aiptasia CC7
Fig 1G-H, Fig S5D-F	Aiptasia - Symbiotic	1	0.235252	0.0517008	2.84507	3.04774
Fig 1G-H, Fig S5D-F	Aiptasia - Symbiotic	2	-0.00624	0.00333764			54.2293	2296.9
Table S1B	Changepoints in multi-phased linear models for Nematostella and Aiptasia body size changes
Figure	Changepoint analysis	phase	mean [d]	sd
Fig. S1A-J	body size - AL	1->2	10.3089	0.35008
Fig. S1A-J	body size - AL	2->3	97.0444	0.71269
Fig. S1A-J	body size - AL	3->4	108.171	0.705562
Fig. S1K-T	body size - RES	1->2	10.8065	0.164685
Fig. S1K-T	body size - RES	2->3	97.618	0.83252
Fig. S1K-T	body size - RES	3->4	107.842	0.676108
Fig. S5A-C	Apo	1->2	9.58292	0.555248							‘	’	1
Fig. S5D-F	Sym	1->2	9.52492	1.7833
Table S1C	Analysis of Nematostella growth / shrinkage rates (=slopes in each phase) in dependence of the individual starting size, phase (1-4) and feeding condition (RES vs AL)
Figure	lm: slope ~ startsize (full dataset)
Fig. S1	term	estimate	std.error	statistic	p.value
	(Intercept)	0.215	0.00751	28.6	8.34e-89
	startsize	-0.0153	0.000715	-21.4	5.12e-63
	Multiple R-squared:	0.5975
	Adjusted R-squared:	0.5962
	F-statistic:	458.6 on 1 and 309 DF, p-value: < 2.2e-16
	AIC	-619.0492
	lm: slope ~ startsize * condition (full dataset)
	term	estimate	std.error	statistic	p.value
	(Intercept)	0.233	0.00969	24.0	1.42e-72
	startsize	-0.0146	0.000807	-18.1	1.80e-50
	conditionRES	-0.0202	0.0142	-1.42	0.156
	startsize:conditionRES	-0.00562	0.00151	-3.73	2.31e-4
	Multiple R-squared:	0.6548
	Adjusted R-squared:	0.6514
	F-statistic:	194.1 on 3 and 307 DF, p-value: < 2.2e-16
	AIC	-662.8461
	lm: slope ~ startsize * phase (full dataset)
	term	estimate	std.error	statistic	p.value
	(Intercept)	0.294	0.0214	13.7	9.42e-34
	startsize	-0.0297	0.0167	-1.77	0.0773
	phase2	-0.340	0.0275	-12.4	1.12e-28
	phase3	-0.102	0.0243	-4.21	3.42e-5
	phase4	-0.323	0.0268	-12.1	1.24e-27
	startsize:phase2	0.0305	0.0168	1.82	0.07
	startsize:phase3	0.0195	0.0170	1.14	0.253
	startsize:phase4	0.0299	0.0168	1.78	0.0753
	Multiple R-squared:	0.8655
	Adjusted R-squared:	0.8624
	F-statistic:	278.6 on 7 and 303 DF, p-value: < 2.2e-16
	AIC	-948.0492
	lm : slope ~ startsize * condition * phase (full dataset)
	term	estimate	std.error	statistic	p.value
	(Intercept)	0.358	0.0267	13.4	2.35e-32
	startsize	-0.0567	0.0195	-2.91	3.86e-3
	conditionRES	-0.0628	0.0445	-1.41	0.159
	phase2	-0.377	0.0382	-9.87	4.77e-20
	phase3	-0.198	0.0314	-6.30	1.08e-9
	phase4	-0.390	0.0352	-11.1	4.41e-24
	startsize:conditionRES	-0.0000302	0.0360	-0.000837	0.999
	startsize:phase2	0.0564	0.0195	2.88	4.22e-3
	startsize:phase3	0.0523	0.0198	2.64	8.74e-3
	startsize:phase4	0.0570	0.0195	2.92	3.77e-3
	conditionRES:phase2	0.0472	0.0591	0.799	0.425
	conditionRES:phase3	0.123	0.0508	2.41	0.0164
	conditionRES:phase4	0.0624	0.0550	1.13	0.257
	startsize:conditionRES:phase2	-0.000499	0.0361	-0.0138	0.989
	startsize:conditionRES:phase3	-0.0152	0.0376	-0.405	0.686
	startsize:conditionRES:phase4	0.000460	0.0361	0.0127	0.990
	Multiple R-squared:	0.8839
	Adjusted R-squared:	0.878
	F-statistic:	149.7 on 15 and 295 DF, p-value: < 2.2e-16
	AIC	-977.6412					.
	lm: slope ~ startsize * condition (phase 1)
	term
	(Intercept)	3.584e-01	1.489e-02	24.079	<2.2e-16
	startsize	-5.672e-02	1.085e-02	-5.228	1.09e-06
	conditionRES	-6.285e-02	2.478e-02	-2.537	0.0129
	startsize:conditionRES	-3.017e-05	2.007e-02	-0.002	0.9988
	Multiple R-squared:	0.5858
	Adjusted R-squared:	0.57722
	F-statistic:	42.9 on 3 and 91 DF, p-value: < 2.2e-16
	AIC	-409.2499
	lm: slope ~ startsize * condition (phase 2)
	term
	(Intercept)	-0.0189558	0.0100121	-1.893	0.0615
	startsize	-0.0003596	0.0005982	-0.601	0.5492
	conditionRES	-0.0156465	0.0142450	-1.098	0.2749
	startsize:conditionRES	-0.0005287	0.0010500	-0.504	0.6158
	Multiple R-squared:	0.253
	Adjusted R-squared:	0.2284
	F-statistic:	10.27 on 3 and 91 DF, p-value: 6.843e-06				.
	AIC	-488.9314
	lm: slope ~ startsize * condition (phase 3)
	term
	(Intercept)	0.160553	0.032173	4.990	5.64e-06
	zero	-0.004426	0.007060	-0.627	0.533
	conditionRES	0.059895	0.047944	1.249	0.217
	zero:conditionRES	-0.015275	0.021128	-0.723	0.473
	Multiple R-squared:	0.08029
	Adjusted R-squared:	0.03353
	F-statistic:	1.717 on 3 and 59 DF, p-value: 0.1733
	AIC	-11.6733
	lm: slope ~ startsize * condition (phase 4)
	term
	(Intercept)	-0.0312008	0.0171853	-1.816	0.075
	zero	0.0002903	0.0010162	0.286	0.776
	conditionRES	-0.0004752	0.0242655	-0.020	0.984
	zero:conditionRES	0.0004296	0.0018460	0.233	0.817
	Multiple R-squared:	0.03672
	Adjusted R-squared:	-0.04902
	F-statistic:	0.1121 on 3 and 54 DF, p-value: 0.9526
	AIC	-212.8729
