# Supplementary material for: The cellular basis of feeding-dependent body size plasticity in sea anemones
Source: Development. 2024 Jul 9;151(20):dev202926. doi: 10.1242/dev.202926 (PMC11267454; doi:10.1242/dev.202926)
Supplement: Table S2A. Summary of body size, cell number, cell size values during Nematostella growth and shrinkage — Table S2B. Changes in body size, cell number and cell size between timepoints Table S2C. Linear regression analysis of individual bodysize, cell number and cell size Table S2D. Linear model to estimate the effect of cell size or cell number on body size Table S2E. Linear model to estimate the combined effect of cell size and cell number on body size Table S2F.Pairwise comparisons (Tukey's HSD) between starvation timepoints based on an ANOVA to describe body size, cell number or cell size changes [file develop-151-202926-TableS2.xlsx]

## Sheet: summary
Supplementary Tables for "The cellular basis of feeding-dependent body size plasticity in sea anemones"
Table S1	refers to Figure 1 (and related SI)
Table S1A	Slope estimates from multi-phase linear models for Nematostella and Aiptasia body size changes
Table S1B	Changepoints in multi-phased linear models for Nematostella and Aiptasia body size changes
Table S1C	Analysis of Nematostella growth / shrinkage rates (=slopes) in dependence of the individual starting size, phase (1-4) and feeding condition (RES vs AL)
Table S2	refers to Figure 3 (and related SI)
Table S2A	Summary of body size, cell number, cell size values during Nematostella growth and shrinkage
Table S2B	Changes in body size, cell number and cell size between timepoints
Table S2D	Linear model to estimate the effect of cell size or cell number on body size
Table S2E	Linear model to estimate the combined effect of cell size andcell number on body size
Table S2F	Pairwise comparisons (Tukey's HSD) between starvation timepoints based on an ANOVA to describe body size, cell number or cell size changes
Table S3	refers to Figure 4 (and related SI)
Table S3A	Fraction of EdU positive cells as counted by images from confocal microscopy
Table S3B	Flow cytometer analysis after 60min of EdU pulse - cell cycle phases defined as per DNA content
Table S3C	Comparison of the effect of the assay method (microscopy vs cytometry), day, and their interaction on the EdU index (ANOVA)
Table S3D	ANOVA for the effect of starvation day on the fraction of EdU positive cells and pairwise comparisons between days (Tukey's HSD)
Table S3E	ANOVA for the effect of starvation day on the fraction of S-phase cells and pairwise comparisons between days (Tukey's HSD)
Table S3F	Flow cytometer analysis of long term EdU pulse (>24h) - cell cycle phases defined as per DNA content
Table S3G	ANOVA for the effect of experimental treatment on the fraction of EdU+ cells and pairwise comparisons between treatments (Tukey's HSD)
Table S3H	ANOVA for the effect of experimental treatment on the fraction of EdU+ S/G2M cells and pairwise comparisons between treatments (Tukey's HSD)
Table S3I	ANOVA for the effect of experimental treatment on the log (FITC-A) intensity as a quantification of EdU incorporation in EdU positive cells and pairwise comparisons between treatments (Tukey's HSD)
Table S3J	ANOVA for the effect of symbiotic state (symbiotic/aposymbiotic) on the fraction of EdU positive cells and pairwise comparisons between treatments (Tukey's HSD)
Table S4	refers to Figure 5 (and related SI)
Table S4A	Bodysize before and after 4 days of daily feeding under DMSO (0.2%) or Rapamycin (4μM) treatment
Table S4B	EdU index before and after 4 days of daily feeding under DMSO (0.2%) or Rapamycin (4μM) treatment
Table S4C	Cell cycle composition before and after 4 days of daily feeding under DMSO (0.2%) or Rapamycin (4μM) treatment
Table S4D	Median FSC-A as a proxy for cell size before and after 4 days of daily feeding under DMSO (0.2%) or Rapamycin (4μM) treatment
Table S4E	ANOVA for the effect of day (day 0 vs day 4) and treatment (DMSO vs Rapamycin) on bodysize
Table S4F	ANOVA for the effect of DMSO / Rapamycin treatment on the EdU index
Table S4G	ANOVA for the effect of DMSO / Rapamycin treatment on the fraction of cells in S-phase
Table S4H	ANOVA for the effect of DMSO / Rapamycin treatment on the median FSC-A (as proxy for cell size)

## Sheet: Tab. S2
Table S2A	Summary of body size, cell number, cell size values during Nematostella growth and shrinkage
Figure	condition	time point	mean bodysize [mm2]	mean cell number [counts]	mean cell size (FSC-A) [A.u.]	bodysize (sd)	cell number (sd)	cell size (sd)	body size (se)	cell number (se)	cell size (se)
Fig. 3A-B,E-F,I-J,M-N,Q	growth (10d feeding)	day 0	0.369102	5234.17	47362	0.107555	2341.4	2599.17	0.0406518	884.965	982.393
Fig. 3A-B,E-F,I-J,M-N,Q	growth (10d feeding)	day 2	0.705661	15868.1	47858.2	0.167135	7536.87	6859.79	0.0417836	1884.22	1714.95
Fig. 3A-B,E-F,I-J,M-N,Q	growth (10d feeding)	day 4	1.32968	15707.4	55714	0.42035	6113.37	7170.3	0.132926	1933.22	2267.45
Fig. 3A-B,E-F,I-J,M-N,Q	growth (10d feeding)	day 6	1.78524	21208.7	59356.7	0.373848	8575.26	6945.61	0.107921	2475.46	2005.03
Fig. 3A-B,E-F,I-J,M-N,Q	growth (10d feeding)	day 8	3.47095	52186.4	58507.2	1.273	28850.5	9938.58	0.340222	7710.62	2656.2
Fig. 3A-B,E-F,I-J,M-N,Q	growth (10d feeding)	day 10	6.67169	176985	66148.9	2.38996	87673.6	9261.86	0.7206	26434.6	2792.56
Fig. 3C-D, G-H,K-L,O-P,R; Fig. S4	shrinkage (1-21d starvation)	day 1	4.39354	351906	57389	1.47961	147518	4841.76	0.302023	30112.1	988.32
Fig. 3C-D, G-H,K-L,O-P,R; Fig. S4	shrinkage (1-21d starvation)	day 2	4.50064	364488	53301.9	1.30366	113915	4215.12	0.266108	23252.8	860.408
Fig. 3C-D, G-H,K-L,O-P,R; Fig. S4	shrinkage (1-21d starvation)	day 5	3.8989	204000	40986.8	0.773801	72120.9	2873.42	0.157951	14721.6	586.534
Fig. 3C-D, G-H,K-L,O-P,R; Fig. S4	shrinkage (1-21d starvation)	day 12	3.52212	177380	40868.5	0.785838	73230.9	2807.75	0.160409	14948.2	573.13
Fig. 3C-D, G-H,K-L,O-P,R; Fig. S4	shrinkage (1-21d starvation)	day 21	2.73779	157066	36315.2	1.003	75901.7	2716.88	0.204736	15493.4	554.581
Fig. 3C-D, G-H,K-L,O-P,R	shrinkage (1-21d starvation)	day 21RF; 20d starved + 24h refeeding	2.55613	212985	45664.5	0.819724	76188.9	5159.88	0.219081	20362.3	1379.04
Table S2B	Changes in body size, cell number and cell size between timepoints
Figure	condition	comparison	gain / loss bodysize	gain / loss cell number	gain / loss cell size
Fig. 3A-B,E-F,I-J,M-N,Q	growth (10d feeding)	day 2 / day 0	+ 91%	+203%	+1%
Fig. 3A-B,E-F,I-J,M-N,Q	growth (10d feeding)	day 4 / day 0	+ 260%	+200%	+18%
Fig. 3A-B,E-F,I-J,M-N,Q	growth (10d feeding)	day 6 / day 0	+ 384%	+305%	+25%
Fig. 3A-B,E-F,I-J,M-N,Q	growth (10d feeding)	day 8 / day 0	+ 840%	+907%	+23%
Fig. 3A-B,E-F,I-J,M-N,Q	growth (10d feeding)	day 10 / day 0	+ 1708%	+ 3281%	+40%
Fig. 3C-D, G-H,K-L,O-P,R	shrinkage (1-21d starvation)	day 2 / day 1	+2%	+4%	-7%
Fig. 3C-D, G-H,K-L,O-P,R	shrinkage (1-21d starvation)	day 5 / day 2	-13%	-44%	-23%
Fig. 3C-D, G-H,K-L,O-P,R	shrinkage (1-21d starvation)	day 12 / day 2	-22%	-51%	-23%
Fig. 3C-D, G-H,K-L,O-P,R	shrinkage (1-21d starvation)	day 21 / day 2	-39%	-57%	-23%
Fig. 3C-D, G-H,K-L,O-P,R	shrinkage (1-21d starvation)	day 21RF / day 21	-7%	+36 %	+26%
Fig. 3C-D, G-H,K-L,O-P,R	shrinkage (1-21d starvation)	day 5 / day 1	-11%	-42%	-29%
Fig. 3C-D, G-H,K-L,O-P,R	shrinkage (1-21d starvation)	day 12 / day 1	-20%	-50%	-29%
Fig. 3C-D, G-H,K-L,O-P,R	shrinkage (1-21d starvation)	day 21 / day 1	-38%	-55%	-37%
Table S2C	Linear regression analysis of individual bodysize, cell number and cell size
Figure	condition	parameter	slope	slope.sd	intercept	intercept.sd	R2	AIC	Td.lo [d]	Td.hi [d]
Fig. 3A-B	growth (10d feeding)	body size	0.27346	0.0112262	-0.963403	0.0690986	0.897183	36.3998	2.26507	2.54194
Fig. 3E-F	growth (10d feeding)	cell number	0.291217	0.0222498	8.59229	0.136951	0.715849	132.172	2.07017	2.79938
Fig. 3I-J	growth (10d feeding)	cell size	0.0336167	0.00525753	10.74	0.0323608	0.375478	-69.8024	15.7815	29.7336
Fig. 3C-D; Fig S4A	shrinkage (1-21d starvation)	body size	-0.0241397	0.00348403	1.48107	0.0386398	0.289184	43.2584	22.3824	40.0409
Fig. 3G-H; Fig S4E	shrinkage (1-21d starvation)	cell number	-0.0429246	0.00535534	12.6454	0.0593936	0.35252	146.435	30.3121	40.0162
Fig. 3K-L; Fig S4I	shrinkage (1-21d starvation)	cell size	-0.0200944	0.00141463	10.8781	0.015689	0.630987	-173.058	12.9752	21.3748
Table S2D	Linear model to estimate the effect of cell size or cell number on body size
Figure	label	slope	slope.sd	intercept	intercept.sd	R2	AIC
Fig. 3N	body size ~ cell size	3.25773	0.501188	-35.0941	5.47156	0.38322	161.809
Fig. 3M	body size ~ cell number	0.726059	0.0509302	-6.87764	0.518293	0.749292	98.7931
Fig. 3P	body size ~ cell size	0.894154	0.141104	-8.29626	1.51193	0.253901	49.0719
Fig. 3O	body size ~ cell number	0.344438	0.0475584	-2.95118	0.585217	0.307726	40.0867
Table S2E	Linear model to estimate the combined effect of cell size andcell number on body size
Figure	label	slope.1	slope.1.sd	slope.2	slope.2.sd	intercept	intercept.sd	R2	AIC
	body size ~ cell size + cell number	0.858372	0.385782	0.644931	0.061489	-15.4268	3.87518	0.766543	95.8029
	body size ~ cell size + cell number	0.365864	0.20025	0.249649	0.0700683	-5.70553	1.61509	0.326929	38.7109
Table S2F	Pairwise comparisons (Tukey's HSD) between starvation timepoints based on an ANOVA to describe body size, cell number or cell size changes
Figure	pairwise comparison	p-value for body size	p-value for cell number	p-value for cell size
Fig. 3C-D, G-H,K-L,O-P,R	2d vs 1d	0.9993523	0.9978479	0.0036944
Fig. 3C-D, G-H,K-L,O-P,R	5d vs 1d	0.6086780	0.0000120	0.0000000
Fig. 3C-D, G-H,K-L,O-P,R	12d vs 1d	0.0646440	0.0000002	0.0000000
Fig. 3C-D, G-H,K-L,O-P,R	21d vs 1d	0.0000069	0.0000000	0.0000000
Fig. 3C-D, G-H,K-L,O-P,R	21RF vs 1d	0.0000209	0.0007484	0.0000000
Fig. 3C-D, G-H,K-L,O-P,R	5d vs 2d	0.3883832	0.0000016	0.0000000
Fig. 3C-D, G-H,K-L,O-P,R	12d vs 2d	0.0251049	0.0000000	0.0000000
Fig. 3C-D, G-H,K-L,O-P,R	21d vs 2d	0.0000014	0.0000000	0.0000000
Fig. 3C-D, G-H,K-L,O-P,R	21RF vs 2d	0.0000057	0.0001700	0.0000003
Fig. 3C-D, G-H,K-L,O-P,R	12d vs 5d	0.8319600	0.9372047	0.9999979
Fig. 3C-D, G-H,K-L,O-P,R	21d vs 5d	0.0038882	0.5703233	0.0005231
Fig. 3C-D, G-H,K-L,O-P,R	21dRF vs 5d	0.0042733	0.9998003	0.0046262
Fig. 3C-D, G-H,K-L,O-P,R	21d vs 12d	0.1271812	0.9801834	0.0007903
Fig. 3C-D, G-H,K-L,O-P,R	21dRF vs 12d	0.0908234	0.8918474	0.0033619
Fig. 3C-D, G-H,K-L,O-P,R	21dRF vs 21d	0.9961006	0.5457161	0.0000000
