# Supplementary material for: The cellular basis of feeding-dependent body size plasticity in sea anemones
Source: Development. 2024 Jul 9;151(20):dev202926. doi: 10.1242/dev.202926 (PMC11267454; doi:10.1242/dev.202926)
Supplement: Table S3A. Fraction of EdU positive cells as counted by images from confocal microscopy — Table S3B. Flow cytometer analysis after 60min of EdU pulse - cell cycle phases defined as per DNA content Table S3C. Comparison of the effect of the assay method (microscopy vs cytometry), day, and their interaction on the EdU index (ANOVA) Table S3D: ANOVA for the effect of starvation day on the fraction of EdU positive cells and pairwise comparisons between days (Tukey's HSD) Table S3E. ANOVA for the effect of starvation day on the fraction of EdU positive cells and pairwise comparisons between days (Tukey's HSD) Table S3F. Flow cytometer analysis of long term EdU pulse (>24h) - cell cycle phases defined as per DNA content Table S3G. ANOVA for the effect of experimental treatment on the fraction of EdU+ cells and pairwise comparisons between treatments (Tukey's HSD) Table S3H. ANOVA for the effect of experimental treatment on the fraction of EdU+ S/G2M cells and pairwise comparisons between treatments (Tukey's HSD) Table S3I. ANOVA for the effect of experimental treatment on the log (FITC-A) intensity as a quantification of EdU incorporation in EdU positive cells and pairwise comparisons between treatments (Tukey's HSD) Table S3J. ANOVA for the effect of symbiotic state (symbiotic/aposymbiotic) on the fraction of EdU positive cells in Aiptasia and pairwise comparisons between treatments (Tukey's HSD) [file develop-151-202926-TableS3.xlsx]

## Sheet: summary
Supplementary Tables for "The cellular basis of feeding-dependent body size plasticity in sea anemones"
Table S1	refers to Figure 1 (and related SI)
Table S1A	Slope estimates from multi-phase linear models for Nematostella and Aiptasia body size changes
Table S1B	Changepoints in multi-phased linear models for Nematostella and Aiptasia body size changes
Table S1C	Analysis of Nematostella growth / shrinkage rates (=slopes) in dependence of the individual starting size, phase (1-4) and feeding condition (RES vs AL)
Table S2	refers to Figure 3 (and related SI)
Table S2A	Summary of body size, cell number, cell size values during Nematostella growth and shrinkage
Table S2B	Changes in body size, cell number and cell size between timepoints
Table S2D	Linear model to estimate the effect of cell size or cell number on body size
Table S2E	Linear model to estimate the combined effect of cell size andcell number on body size
Table S2F	Pairwise comparisons (Tukey's HSD) between starvation timepoints based on an ANOVA to describe body size, cell number or cell size changes
Table S3	refers to Figure 4 (and related SI)
Table S3A	Fraction of EdU positive cells as counted by images from confocal microscopy
Table S3B	Flow cytometer analysis after 60min of EdU pulse - cell cycle phases defined as per DNA content
Table S3C	Comparison of the effect of the assay method (microscopy vs cytometry), day, and their interaction on the EdU index (ANOVA)
Table S3D	ANOVA for the effect of starvation day on the fraction of EdU positive cells and pairwise comparisons between days (Tukey's HSD)
Table S3E	ANOVA for the effect of starvation day on the fraction of S-phase cells and pairwise comparisons between days (Tukey's HSD)
Table S3F	Flow cytometer analysis of long term EdU pulse (>24h) - cell cycle phases defined as per DNA content
Table S3G	ANOVA for the effect of experimental treatment on the fraction of EdU+ cells and pairwise comparisons between treatments (Tukey's HSD)
Table S3H	ANOVA for the effect of experimental treatment on the fraction of EdU+ S/G2M cells and pairwise comparisons between treatments (Tukey's HSD)
Table S3I	ANOVA for the effect of experimental treatment on the log (FITC-A) intensity as a quantification of EdU incorporation in EdU positive cells and pairwise comparisons between treatments (Tukey's HSD)
Table S3J	ANOVA for the effect of symbiotic state (symbiotic/aposymbiotic) on the fraction of EdU positive cells and pairwise comparisons between treatments (Tukey's HSD)
Table S4	refers to Figure 5 (and related SI)
Table S4A	Bodysize before and after 4 days of daily feeding under DMSO (0.2%) or Rapamycin (4μM) treatment
Table S4B	EdU index before and after 4 days of daily feeding under DMSO (0.2%) or Rapamycin (4μM) treatment
Table S4C	Cell cycle composition before and after 4 days of daily feeding under DMSO (0.2%) or Rapamycin (4μM) treatment
Table S4D	Median FSC-A as a proxy for cell size before and after 4 days of daily feeding under DMSO (0.2%) or Rapamycin (4μM) treatment
Table S4E	ANOVA for the effect of day (day 0 vs day 4) and treatment (DMSO vs Rapamycin) on bodysize
Table S4F	ANOVA for the effect of DMSO / Rapamycin treatment on the EdU index
Table S4G	ANOVA for the effect of DMSO / Rapamycin treatment on the fraction of cells in S-phase
Table S4H	ANOVA for the effect of DMSO / Rapamycin treatment on the median FSC-A (as proxy for cell size)

## Sheet: Table S3
Table S3A	Fraction of EdU positive cells as counted by images from confocal microscopy
Figure	time point	mean %EdU+	StdDev %EdU+	Count (n)	STDErr
Fig. 4I	day 1	8.72711	5.79631	9	1.9321
Fig. 4I	day 2	1.1375	0.634607	10	0.20068
Fig. 4I	day 5	0.406929	0.416061	14	0.111197
Fig. 4I	day 12	0.249857	0.297835	7	0.112571
Fig. 4I	day 21	0.545222	0.859711	9	0.28657
Fig. 4I	day 21RF; 20d starved + 24h refeeding	13.584	8.65249	5	3.86951
Table S3B	Flow cytometer analysis after 60min of EdU pulse - cell cycle phases defined as per DNA content
Figure	time point	mean EdU+	mean %G1/G0 phase	mean %S phase	mean %G2M	StDev EdU+	StDev %G1	StDev %S	StDev %G2M	STDErr EdU+	STDErr %G1	STDErr %S	STDErr %G2M	AVG %SG2M	STDErr %SG2M
Fig. 4I,J	day 1	8.245	83.7833	7.53	8.60167	0.285788	2.85321	2.5075	1.1698	0.165	1.6473	1.44771	0.675385	16.1317	2.12309
Fig. 4I,J	day 2	4.035	88.6833	4.02667	7.085	0.818886	0.529937	0.400167	0.155965	0.472784	0.305959	0.231036	0.0900463	11.1117	0.321083
Fig. 4I,J	day 5	2.37	91.3833	2.73667	5.74	0.21	1.15036	0.441428	0.766225	0.121244	0.664162	0.254858	0.44238	8.47667	0.697238
Fig. 4I,J	day 12	2.54	89.5167	3.635	6.71167	0.48775	1.13395	0.363456	0.78215	0.281603	0.654684	0.209841	0.451574	10.3467	0.661416
Fig. 4I,J	day 21	2.75667	90.4833	3.21	6.18167	0.107974	0.236291	0.329697	0.376309	0.0623387	0.136423	0.190351	0.217262	9.39167	0.407613
Fig. 4I,J	day 21RF; 20d starved + 24h refeeding	7.14167	87.65	4.63167	7.43167	0.394979	0.4272	0.28006	0.414287	0.228041	0.246644	0.161692	0.239188	12.0633	0.400881
Table S3C	Comparison of the effect of the assay method (microscopy vs cytometry), day, and their interaction on the EdU index (ANOVA)
Figure	term	SumSq	Df	F statistic	pValue
Fig. 4I	(Intercept)	204	1	21	2.39e-05
Fig. 4I	assay	0.523	1	0.0538	0.817
Fig. 4I	day (as factor)	97.9	5	2.02	0.0893
Fig. 4I	assay * day	124	5	2.56	0.0366
Fig. 4I	Residuals	583	60
Table S3D	ANOVA for the effect of starvation day on the fraction of EdU positive cells and pairwise comparisons between days (Tukey's HSD)
Figure	%EdU ~ as.factor(day)	Df	SumSq	MeanSq	F statistic	pValue
Fig. 4I,J	as.factor(Day)	5	97.91	19.58	97.75	2.69e-09
	Residuals	12	2.4	0.2
		Tukey's HSD	diff	lwr	upr	p.adj
		1d vs 2d	-4.21	-5.43748	-2.98252	9e-07
		1d vs 5d	-5.875	-7.10248	-4.64752	0
		1d vs 12d	-5.705	-6.93248	-4.47752	0
		1d vs 21d	-5.48833	-6.71582	-4.26085	0
		1d vs 21dRF	-1.10333	-2.33082	0.12415	0.0877632
		5d vs 2d	-1.665	-2.89248	-0.437516	0.0066848
		12d vs 2d	-1.495	-2.72248	-0.267516	0.0145453
		21d vs 2d	-1.27833	-2.50582	-0.0508497	0.0395798
		21dRF vs 2d	3.10667	1.87918	4.33415	2.33e-05
		12d vs 5d	0.17	-1.05748	1.39748	0.996575
		21d vs 5d	0.386667	-0.840817	1.61415	0.888621
		21dRF vs 5d	4.77167	3.54418	5.99915	2e-07
		21d vs 12d	0.216667	-1.01082	1.44415	0.989585
		21dRF vs 12d	4.60167	3.37418	5.82915	3e-07
		21dRF vs 21d	4.385	3.15752	5.61248	6e-07
Table S3E	ANOVA for the effect of starvation day on the fraction of S-phase cells and pairwise comparisons between days (Tukey's HSD)
Figure	%EdU ~ as.factor(day)	Df	SumSq	MeanSq	F statistic	pValue
Fig. 4I,J	as.factor(Day)	5	44.08	8.815	7.597	0.00199
	Residuals	12	13.92	1.16
		Tukey's HSD	diff	lwr	upr	p.adj
		1d vs 2d	-3.50333	-6.45753	-0.549137	0.0174407
		1d vs 5d	-4.79333	-7.74753	-1.83914	0.0015823
		1d vs 12d	-3.895	-6.8492	-0.940804	0.0082612
		1d vs 21d	-4.32	-7.2742	-1.3658	0.0037312
		1d vs 21dRF	-2.89833	-5.85253	0.0558625	0.0556018
		5d vs 2d	-1.29	-4.2442	1.6642	0.689598
		12d vs 2d	-0.391667	-3.34586	2.56253	0.997209
		21d vs 2d	-0.816667	-3.77086	2.13753	0.931395
		21dRF vs 2d	0.605	-2.3492	3.5592	0.979956
		12d vs 5d	0.898333	-2.05586	3.85253	0.901932
		21d vs 5d	0.473333	-2.48086	3.42753	0.993282
		21dRF vs 5d	1.895	-1.0592	4.8492	0.324018
		21d vs 12d	-0.425	-3.3792	2.5292	0.995911
		21dRF vs 12d	0.996667	-1.95753	3.95086	0.858543
		21dRF vs 21d	1.42167	-1.53253	4.37586	0.603987
Table S3F	Flow cytometer analysis of long term EdU pulse (>24h) - cell cycle phases defined as per DNA content
						EdU+ fraction
Figure	sample	mean %EdU	Stdev EdU	biolog. replicates (n)	se.EdU	mean.G1	mean.SG2M	sd.G1	sd.SG2M	se.G1	se.SG2M
Fig. 4L	0-24h EdU	36.575	4.46197	4	2.23098	73.4	26.8	1.86	1.85	0.931	0.926
Fig. 4L	0-24h EdU_24hchase	60.8	3.79561	4	1.89781	84.8	15.3	1.03	1.04	0.515	0.520
Fig. 4L	24-48h EdU	11.875	0.518813	4	0.259406	63.6	36.7	2.21	2.13	1.10	1.06
Fig. 4L	0-48h EdU	54.4	4.07513	4	2.03756	78.6	21.6	1.12	1.10	0.562	0.550
Fig. 4L	0-48h EdU_24hchase	61.15	5.00433	4	2.50217	85.4	14.6	3.70	3.70	1.85	1.85
Fig. 4L	0-48h EdU_48hchase	64.825	1.61529	4	0.807646	91.2	8.84	0.25	0.225	0.125	0.112
Fig. 4L	0-48h EdU_5dchase	69.55	1.51107	4	0.755535	88.6	11.6	0.206	0.238	0.103	0.119
Fig. 4L	48-96h EdU	7.45	0.715309	4	0.357654	63.6	36.6	2.28	2.26	1.14	1.13
Table S3G	ANOVA for the effect of experimental treatment on the fraction of EdU+ cells and pairwise comparisons between treatments (Tukey's HSD)
Figure	%EdU ~ as.factor(day)	Df	SumSq	MeanSq	F statistic	pValue
Fig. 4L	as.factor(Day)	7	16669	2381.3	233.4	2e-16
	Residuals	24	245	10.2
		Tukey's HSD	diff	lwr	upr	p.adj
		0-24h EdU vs 0-24h EdU_24h chase	24.225	16.7439	31.7061	0
		24-48h EdU vs 0-24h EdU	-24.7	-32.1811	-17.2189	0
		0-48h EdU vs 0-24h EdU	17.825	10.3439	25.3061	1e-06
		0-48h EdU_24h chase vs 24-48h EdU	24.575	17.0939	32.0561	0
		0-48h EdU_48h chase vs 0-24h EdU	28.25	20.7689	35.7311	0
		0-48h EdU_5d chase vs 0-24h EdU	32.975	25.4939	40.4561	0
		48h-96h EdU vs 0-24h EdU	-29.125	-36.6061	-21.6439	0
		24-48h EdU vs 0-24h EdU_24h chase	-48.925	-56.4061	-41.4439	0
		0-48h EdU vs 0-24h EdU_24h chase	-6.4	-13.8811	1.08115	0.133014
		0-48h EdU_24h chase vs 0-24h EdU_24h chase	0.35	-7.13115	7.83115	1
		0-48h EdU_48h chase vs 0-24h EdU_24h chase	4.025	-3.45615	11.5061	0.637213
		0-48h EdU_5d chase vs 0-24h EdU_24h chase	8.75	1.26885	16.2311	0.0140987
		48-96h EdU vs 0-24h EdU_24h chase	-53.35	-60.8311	-45.8689	0
		0-48h EdU vs 24-48h EdU	42.525	35.0439	50.0061	0
		0-48h EdU_24h chase vs 24-48h EdU	49.275	41.7939	56.7561	0
		0-48h EdU_48h chase vs 24-48h EdU	52.95	45.4689	60.4311	0
		0-48h EdU_5d chase vs 24-48h EdU	57.675	50.1939	65.1561	0
		48-96h EdU vs 24-48h EdU	-4.425	-11.9061	3.05615	0.527254
		0-48h EdU_24hchase vs 0-48h EdU	6.75	-0.731147	14.2311	0.0981767
		0-48h EdU_48h chase vs 0-48h EdU	10.425	2.94385	17.9061	0.0023894
		0-48h EdU_5d chase vs 0-48h EdU	15.15	7.66885	22.6311	1.51e-05
		48-96h EdU vs 0-48h EdU	-46.95	-54.4311	-39.4689	0
		0-48h EdU_48h chase vs 0-48h EdU_24h chase	3.675	-3.80615	11.1561	0.730394
		0-48h EdU_5d chase vs 0-48h EdU_24h chase	8.4	0.918853	15.8811	0.0201785
		48-96h EdU vs 0-48h EdU_24h chase	-53.7	-61.1811	-46.2189	0
		0-48h EdU_5d chase vs 0-48h EdU_48h chase	4.725	-2.75615	12.2061	0.447313
		48-96h EdU vs 0-48h EdU_48h chase	-57.375	-64.8561	-49.8939	0
		48-96h EdU vs 0-48h EdU_5d chase	-62.1	-69.5811	-54.6189	0
Table S3H	ANOVA for the effect of experimental treatment on the fraction of EdU-positive S/G2M cells and pairwise comparisons between treatments (Tukey's HSD)
Figure	%SG2M ~ as.factor(name)	Df	SumSq	MeanSq	F statistic	pValue
Fig 4L, Fig S7C	as.factor(name)	7	3320	474.2	130.1	2e-16
	Residuals	24	88	3.6
		Tukey's HSD	diff	lwr	upr	p.adj
		0-24h EdU vs 0-24h EdU_24h chase	-11.45	-15.9218	-6.97824	3e-07
		24-48h EdU vs 0-24h EdU	9.925	5.45324	14.3968	3.4e-06
		0-48h EdU vs 0-24h EdU	-5.125	-9.59676	-0.653241	0.0168966
		0-48h EdU_24h chase vs 24-48h EdU	-12.1	-16.5718	-7.62824	1e-07
		0-48h EdU_48h chase vs 0-24h EdU	-17.905	-22.3768	-13.4332	0
		0-48h EdU_5d chase vs 0-24h EdU	-15.1	-19.5718	-10.6282	0
		48h-96h EdU vs 0-24h EdU	9.9	5.42824	14.3718	3.6e-06
		24-48h EdU vs 0-24h EdU_24h chase	21.375	16.9032	25.8468	0
		0-48h EdU vs 0-24h EdU_24h chase	6.325	1.85324	10.7968	0.0020179
		0-48h EdU_24h chase vs 0-24h EdU_24h chase	-0.65	-5.12176	3.82176	0.999651
		0-48h EdU_48h chase vs 0-24h EdU_24h chase	-6.455	-10.9268	-1.98324	0.001595
		0-48h EdU_5d chase vs 0-24h EdU_24h chase	-3.65	-8.12176	0.821759	0.169664
		48-96h EdU vs 0-24h EdU_24h chase	21.35	16.8782	25.8218	0
		0-48h EdU vs 24-48h EdU	-15.05	-19.5218	-10.5782	0
		0-48h EdU_24h chase vs 24-48h EdU	-22.025	-26.4968	-17.5532	0
		0-48h EdU_48h chase vs 24-48h EdU	-27.83	-32.3018	-23.3582	0
		0-48h EdU_5d chase vs 24-48h EdU	-25.025	-29.4968	-20.5532	0
		48-96h EdU vs 24-48h EdU	-0.025	-4.49676	4.44676	1
		0-48h EdU_24hchase vs 0-48h EdU	-6.975	-11.4468	-2.50324	0.0006211
		0-48h EdU_48h chase vs 0-48h EdU	-12.78	-17.2518	-8.30824	0
		0-48h EdU_5d chase vs 0-48h EdU	-9.975	-14.4468	-5.50324	3.1e-06
		48-96h EdU vs 0-48h EdU	15.025	10.5532	19.4968	0
		0-48h EdU_48h chase vs 0-48h EdU_24h chase	-5.805	-10.2768	-1.33324	0.0051346
		0-48h EdU_5d chase vs 0-48h EdU_24h chase	-3	-7.47176	1.47176	0.374176
		48-96h EdU vs 0-48h EdU_24h chase	22	17.5282	26.4718	0
		0-48h EdU_5d chase vs 0-48h EdU_48h chase	2.805	-1.66676	7.27676	0.455706
		48-96h EdU vs 0-48h EdU_48h chase	27.805	23.3332	32.2768	0
		48-96h EdU vs 0-48h EdU_5d chase	25	20.5282	29.4718	0
Table S3I	ANOVA for the effect of experimental treatment on the log (FITC-A) intensity as a quantification of EdU incorporation in EdU positive cells and pairwise comparisons between treatments (Tukey's HSD)
Figure	log(FITC-intensity of EdUpositive cells) ~ as.factor(name)	Df	SumSq	MeanSq	F statistic	pValue
Fig 4L, Fig S7B	as.factor(name)	7	0.7722	0.11031	7.683	6.79e-05
	Residuals	24	0.3446	0.01436
		Tukey's HSD	diff	lwr	upr	p.adj
		0-24h EdU vs 0-24h EdU_24h chase	-0.113234	-0.393842	0.167373	0.875758
		24-48h EdU vs 0-24h EdU	-0.257047	-0.537655	0.0235606	0.089552
		0-48h EdU vs 0-24h EdU	-0.00552054	-0.286128	0.275087	1
		0-48h EdU_24h chase vs 24-48h EdU	0.0460934	-0.234514	0.326701	0.999226
		0-48h EdU_48h chase vs 0-24h EdU	-0.283095	-0.563703	-0.00248776	0.0469223
		0-48h EdU_5d chase vs 0-24h EdU	-0.426895	-0.707503	-0.146287	0.0008486
		48h-96h EdU vs 0-24h EdU	-0.216454	-0.497061	0.0641538	0.220895
		24-48h EdU vs 0-24h EdU_24h chase	-0.143813	-0.42442	0.136795	0.688817
		0-48h EdU vs 0-24h EdU_24h chase	0.107714	-0.172894	0.388321	0.900621
		0-48h EdU_24h chase vs 0-24h EdU_24h chase	0.159328	-0.12128	0.439935	0.575896
		0-48h EdU_48h chase vs 0-24h EdU_24h chase	-0.169861	-0.450469	0.110746	0.499202
		0-48h EdU_5d chase vs 0-24h EdU_24h chase	-0.313661	-0.594268	-0.0330533	0.020964
		48-96h EdU vs 0-24h EdU_24h chase	-0.10322	-0.383827	0.177388	0.918474
		0-48h EdU vs 24-48h EdU	0.251526	-0.0290812	0.532134	0.10209
		0-48h EdU_24h chase vs 24-48h EdU	0.30314	0.0225328	0.583748	0.0277965
		0-48h EdU_48h chase vs 24-48h EdU	-0.0260484	-0.306656	0.254559	0.999983
		0-48h EdU_5d chase vs 24-48h EdU	-0.169848	-0.450456	0.110759	0.499296
		48-96h EdU vs 24-48h EdU	0.0405932	-0.240014	0.321201	0.999662
		0-48h EdU_24hchase vs 0-48h EdU	0.051614	-0.228994	0.332222	0.998402
		0-48h EdU_48h chase vs 0-48h EdU	-0.277575	-0.558182	0.00303278	0.0540006
		0-48h EdU_5d chase vs 0-48h EdU	-0.421375	-0.701982	-0.140767	0.0009955
		48-96h EdU vs 0-48h EdU	-0.210933	-0.491541	0.0696744	0.246703
		0-48h EdU_48h chase vs 0-48h EdU_24h chase	-0.329189	-0.609796	-0.0485812	0.0137201
		0-48h EdU_5d chase vs 0-48h EdU_24h chase	-0.472989	-0.753596	-0.192381	0.0002241
		48-96h EdU vs 0-48h EdU_24h chase	-0.262547	-0.543155	0.0180604	0.0784178
		0-48h EdU_5d chase vs 0-48h EdU_48h chase	-0.1438	-0.424407	0.136808	0.68891
		48-96h EdU vs 0-48h EdU_48h chase	0.0666416	-0.213966	0.347249	0.992304
		48-96h EdU vs 0-48h EdU_5d chase	0.210441	-0.0701663	0.491049	0.249103
Table S3J	ANOVA for the effect of symbiotic state (symbiotic/aposymbiotic) on the fraction of EdU positive cells in Aiptasia and pairwise comparisons between treatments (Tukey's HSD)
Figure	%EdU ~ symbiotic state * as.factor(day)	Df	SumSq	MeanSq	Fvalue	Pr(>F)
Fig. S5H	symbiosis state	1	8.04	8.045	20.498	0.000205
	as.factor(day)	4	51.37	12.842	32.724	1.62e-08
	symbiosis *as.factor(day)	4	3.66	0.916	2.334	0.090774
	Residuals	20	7.85	0.392
		Tukey's HSD	diff	lwr	upr	p.adj
		apo:2-apo:1	-1.19000000	-3.00127461	0.62127461	0.4146828
		apo:5-apo:1	-2.65166667	-4.46294128	-0.84039205	0.0014594
		apo:12-apo:1	-2.56833333	-4.37960795	-0.75705872	0.0020848
		apo:21-apo:1	-2.97333333	-4.78460795	-1.16205872	0.0003727
		apo:5-apo:2	-1.46166667	-3.27294128	0.34960795	0.1826277
		apo:12-apo:2	-1.37833333	-3.18960795	0.43294128	0.2400469
		apo:21-apo:2	-1.78333333	-3.59460795	0.02794128	0.0558298
		apo:12-apo:5	0.08333333	-1.72794128	1.89460795	1.0000000
		apo:21-apo:5	-0.32166667	-2.13294128	1.48960795	0.9996553
		apo:21-apo:12	-0.40500000	-2.21627461	1.40627461	0.9979189
		Sym:2-Sym:1	-2.80666667	-4.61794128	-0.99539205	0.0007538
		Sym:5-Sym:1	-2.91666667	-4.72794128	-1.10539205	0.0004731
		Sym:12-Sym:1	-4.22500000	-6.03627461	-2.41372539	0.0000027
		Sym:21-Sym:1	-4.28166667	-6.09294128	-2.47039205	0.0000022
		Sym:5-Sym:2	-0.11000000	-1.92127461	1.70127461	1.0000000
		Sym:12-Sym:2	-1.41833333	-3.22960795	0.39294128	0.2109746
		Sym:21-Sym:2	-1.47500000	-3.28627461	0.33627461	0.1745437
		Sym:12-Sym:5	-1.30833333	-3.11960795	0.50294128	0.2978136
		Sym:21-Sym:5	-1.36500000	-3.17627461	0.44627461	0.2503714
		Sym:21-Sym:12	-0.05666667	-1.86794128	1.75460795	1.0000000
		Sym:1-apo:1	2.00500000	0.19372539	3.81627461	0.0227829
		Sym:2-apo:2	0.38833333	-1.42294128	2.19960795	0.9984873
		Sym:5-apo:5	1.74000000	-0.07127461	3.55127461	0.0661192
		Sym:12-apo:12	0.34833333	-1.46294128	2.15960795	0.9993499
		Sym:21-apo:21	0.69666667	-1.11460795	2.50794128	0.9252804
		Sym:2-apo:1	-0.80166667	-2.61294128	1.00960795	0.8484531
		Sym:5-apo:1	-0.91166667	-2.72294128	0.89960795	0.7382051
		Sym:12-apo:1	-2.22000000	-4.03127461	-0.40872539	0.0092410
		Sym:21-apo:1	-2.27666667	-4.08794128	-0.46539205	0.0072622
		apo:2-Sym:1	-3.19500000	-5.00627461	-1.38372539	0.0001480
		apo:5-Sym:1	-4.65666667	-6.46794128	-2.84539205	0.0000006
		apo:12-Sym:1	-4.57333333	-6.38460795	-2.76205872	0.0000008
		apo:21-Sym:1	-4.97833333	-6.78960795	-3.16705872	0.0000002
		Sym:5-apo:2	0.27833333	-1.53294128	2.08960795	0.9998941
		Sym:12-apo:2	-1.03000000	-2.84127461	0.78127461	0.6000213
		Sym:21-apo:2	-1.08666667	-2.89794128	0.72460795	0.5323450
		apo:5-Sym:2	-1.85000000	-3.66127461	-0.03872539	0.0428509
		apo:12-Sym:2	-1.76666667	-3.57794128	0.04460795	0.0595994
		apo:21-Sym:2	-2.17166667	-3.98294128	-0.36039205	0.0113402
		Sym:12-apo:5	0.43166667	-1.37960795	2.24294128	0.9966531
		Sym:21-apo:5	0.37500000	-1.43627461	2.18627461	0.9988436
		apo:12-Sym:5	-1.65666667	-3.46794128	0.15460795	0.0908800
		apo:21-Sym:5	-2.06166667	-3.87294128	-0.25039205	0.0180027
		Sym:21-apo:12	0.29166667	-1.51960795	2.10294128	0.9998444
		apo:21-Sym:12	-0.75333333	-2.56460795	1.05794128	0.8876896
