# Supplementary material for: The cellular basis of feeding-dependent body size plasticity in sea anemones
Source: Development. 2024 Jul 9;151(20):dev202926. doi: 10.1242/dev.202926 (PMC11267454; doi:10.1242/dev.202926)
Supplement: Table S4A. Bodysize before and after 4 days of daily feeding under DMSO (0.2%) or Rapamycin (4μM) treatment — Table S4B. EdU index before and after 4 days of daily feeding under DMSO (0.2%) or Rapamycin (4μM) treatment Table S4C. Cell cycle composition before and after 4 days of daily feeding under DMSO (0.2%) or Rapamycin (4μM) treatment Table S4D. Median FSC-A as a proxy for cell size before and after 4 days of daily feeding under DMSO (0.2%) or Rapamycin (4μM) treatment Table S4E. ANOVA for the effect of day (day 0 vs day 4) and treatment (DMSO (0.2%) vs Rapamycin (4μM) on bodysize Table S4F. ANOVA for the effect of DMSO (0.2%) or Rapamycin (4μM) treatment on the EdU index Table S4G. ANOVA for the effect of DMSO (0.2%) or Rapamycin (4μM) treatment on the fraction of cells in S-phase Table S4H. ANOVA for the effect of DMSO (0.2%) or Rapamycin (4μM) treatment on median FSC-A (as proxy for cell size) [file develop-151-202926-TableS4.xlsx]

## Sheet: summary
Supplementary Tables for "The cellular basis of feeding-dependent body size plasticity in sea anemones"
Table S1	refers to Figure 1 (and related SI)
Table S1A	Slope estimates from multi-phase linear models for Nematostella and Aiptasia body size changes
Table S1B	Changepoints in multi-phased linear models for Nematostella and Aiptasia body size changes
Table S1C	Analysis of Nematostella growth / shrinkage rates (=slopes) in dependence of the individual starting size, phase (1-4) and feeding condition (RES vs AL)
Table S2	refers to Figure 3 (and related SI)
Table S2A	Summary of body size, cell number, cell size values during Nematostella growth and shrinkage
Table S2B	Changes in body size, cell number and cell size between timepoints
Table S2D	Linear model to estimate the effect of cell size or cell number on body size
Table S2E	Linear model to estimate the combined effect of cell size andcell number on body size
Table S2F	Pairwise comparisons (Tukey's HSD) between starvation timepoints based on an ANOVA to describe body size, cell number or cell size changes
Table S3	refers to Figure 4 (and related SI)
Table S3A	Fraction of EdU positive cells as counted by images from confocal microscopy
Table S3B	Flow cytometer analysis after 60min of EdU pulse - cell cycle phases defined as per DNA content
Table S3C	Comparison of the effect of the assay method (microscopy vs cytometry), day, and their interaction on the EdU index (ANOVA)
Table S3D	ANOVA for the effect of starvation day on the fraction of EdU positive cells and pairwise comparisons between days (Tukey's HSD)
Table S3E	ANOVA for the effect of starvation day on the fraction of S-phase cells and pairwise comparisons between days (Tukey's HSD)
Table S3F	Flow cytometer analysis of long term EdU pulse (>24h) - cell cycle phases defined as per DNA content
Table S3G	ANOVA for the effect of experimental treatment on the fraction of EdU+ cells and pairwise comparisons between treatments (Tukey's HSD)
Table S3H	ANOVA for the effect of experimental treatment on the fraction of EdU+ S/G2M cells and pairwise comparisons between treatments (Tukey's HSD)
Table S3I	ANOVA for the effect of experimental treatment on the log (FITC-A) intensity as a quantification of EdU incorporation in EdU positive cells and pairwise comparisons between treatments (Tukey's HSD)
Table S3J	ANOVA for the effect of symbiotic state (symbiotic/aposymbiotic) on the fraction of EdU positive cells and pairwise comparisons between treatments (Tukey's HSD)
Table S4	refers to Figure 5 (and related SI)
Table S4A	Bodysize before and after 4 days of daily feeding under DMSO (0.2%) or Rapamycin (4μM) treatment
Table S4B	EdU index before and after 4 days of daily feeding under DMSO (0.2%) or Rapamycin (4μM) treatment
Table S4C	Cell cycle composition before and after 4 days of daily feeding under DMSO (0.2%) or Rapamycin (4μM) treatment
Table S4D	Median FSC-A as a proxy for cell size before and after 4 days of daily feeding under DMSO (0.2%) or Rapamycin (4μM) treatment
Table S4E	ANOVA for the effect of day (day 0 vs day 4) and treatment (DMSO vs Rapamycin) on bodysize
Table S4F	ANOVA for the effect of DMSO / Rapamycin treatment on the EdU index
Table S4G	ANOVA for the effect of DMSO / Rapamycin treatment on the fraction of cells in S-phase
Table S4H	ANOVA for the effect of DMSO / Rapamycin treatment on the median FSC-A (as proxy for cell size)

## Sheet: Table S4
Table S4A	Bodysize before and after 4 days of daily feeding under DMSO (0.2%) or Rapamycin (4μM) treatment
Figure	time point	mean bodysize [mm2]	StDev bodysize	Count (n)	STDErr
Fig. 5B	day 0 - DMSO batch	1.41	0.411	21	0.0897
Fig. 5B	day 0 - Rapamycin batch	2.06	0.857	20	0.192
Fig. 5B	day 4 - DMSO batch (fed)	3.31	1.12	35	0.189
Fig. 5B	day 4 - Rapamycin batch (fed)	1.67	0.685	31	0.123
Table S4B	EdU index before and after 4 days of daily feeding under DMSO (0.2%) or Rapamycin (4μM) treatment
Figure	sample	mean %EdU	StDev EdU+	STDErr EdU+
Fig. 5C	T0 - before treatment (unfed)	0.7325	0.274757	0.137379
Fig. 5C	DMSO - after 4d (fed)	7.93333	0.656836	0.328418
Fig. 5C	Rapamycin - after 4d (fed)	0.27	0.117898	0.0589491
Table S4C	Cell cycle composition before and after 4 days of daily feeding under DMSO (0.2%) or Rapamycin (4μM) treatment
Figure	sample	mean %G1/G0 phase	mean %G2M	mean %S phase	StDev %G1	StDev %G2M	StDev %S	STDErr %G1	STDErr %G2M	STDErr %S
Fig. 5D	T0 - before treatment (unfed)	90.95	7.3125	1.7275	0.81035	0.565766	0.358922	0.405175	0.282883	0.179461
Fig. 5D	DMSO - after 4d (fed)	86.4667	7.59667	5.93333	1.10151	0.225906	0.935165	0.635959	0.130427	0.539918
Fig. 5D	Rapamycin - after 4d (fed)	89.2667	4.63667	6.09	0.550757	0.112398	0.559732	0.31798	0.0648931	0.323161
Table S4D	Median FSC-A as a proxy for cell size before and after 4 days of daily feeding under DMSO (0.2%) or Rapamycin (4μM) treatment
Figure	sample	mean FSC-A	StDev FSC-A	STDErr FSC-A
Fig. 5E	T0 - before treatment (4 days starved)	55072	3042.3	1521.15
Fig. 5E	DMSO - after 4d (daily fed)	51797.3	2237.56	1118.78
Fig. 5E	Rapamycin - after 4d (daily fed)	40682.7	1349.07	674.535
Table S4E	ANOVA for the effect of day (day 0 vs day 4) and treatment (DMSO vs Rapamycin) on bodysize
Figure	log(bodysize) ~ as.factor(day)*treatment	Df	SumSq	MeanSq	F statistic	pValue
Fig. 5B	as.factor(day)	1	2.933	2.933	22.64	6.38e-06
	group	1	2.341	2.341	18.07	4.69e-05
	as.factor(day):group	1	6.885	6.885	53.15	6.52e-11
	Residuals	103	13.343	0.13
		Tukey's HSD	diff	lwr	upr	p,adj
		DMSO day 4 vs DMSO day 4	0.83744	0.577998	1.09688	0
		Rapamycin day 0 vs DMSO day 0	0.347295	0.0536263	0.640964	0.0135805
		Rapamycin day 4 vs DMSO day 0	0.140252	-0.125393	0.405897	0.515465
		Rapamycin day 0 vs DMSO day 4	-0.490145	-0.75361	-0.226681	2.5e-05
		Rapamycin day 4 vs DMSO day 4	-0.697188	-0.929006	-0.46537	0
		Rapamycin day 4 vs Rapamycin day 0	-0.207043	-0.476618	0.0625323	0.192594
Table S4F	ANOVA for the effect of DMSO / Rapamycin treatment on the EdU index
Figure	% EdU ~ as.factor(treatment)	Df	SumSq	MeanSq	F statistic	pValue
Fig. 5C	as.factor(treatment)	2	115.33	57.67	361.3	8.65e-08
	Residuals	7	1.12	0.16
		Tukey's HSD	diff	lwr	upr	p,adj
		Rapamycin day 4 vs DMSO day 4	-7.66333	-8.62396	-6.70271	1e-07
		pre-treatment day 0 vs DMSO day 4	-7.20083	-8.09941	-6.30225	1e-07
		Pre-treatment day 0 vs Rapamycin day 4	0.4625	-0.436081	1.36108	0.340595
Table S4G	ANOVA for the effect of DMSO / Rapamycin treatment on the fraction of cells in S-phase
Figure	% S-phase ~ as.factor(treatment)	Df	SumSq	MeanSq	F statistic	pValue
Fig. 5D	as.factor(treatment)	2	44.09	22.043	55.86	4.98e-05
	Residuals	7	2.76	0.395
		Tukey's HSD	diff	lwr	upr	p,adj
		Rapamycin day 4 vs DMSO day 4	0.156667	-1.35384	1.66717	0.950228
		pre-treatment day 0 vs DMSO day 4	-4.20583	-5.61878	-2.79289	0.0001286
		Pre-treatment day 0 vs Rapamycin day 4	-4.3625	-5.77545	-2.94955	0.0001015
Table S4H	ANOVA for the effect of DMSO / Rapamycin treatment on the median FSC-A (as proxy for cell size)
Figure	log(FSC-A) ~ as.factor(treatment)	Df	SumSq	MeanSq	F statistic	pValue
Fig. 5E	as.factor(treatment)	2	0.16663	0.08316	39.07	0.000159
	Residuals	7	0.0149	0.00213
		Tukey's HSD	diff	lwr	upr	p,adj
		Rapamycin day 4 vs DMSO day 4	-0.241286	-0.352225	-0.130348	0.0009177
		pre-treatment day 0 vs DMSO day 4	0.0607796	-0.0429942	0.164553	0.262019
		Pre-treatment day 0 vs Rapamycin day 4	0.302066	0.198292	0.40584	0.0001485
